# Supplementary material for: Plasmodium falciparum population structure inferred by msp1 amplicon sequencing of parasites collected from febrile patients in Kenya
Source: Malar J. 2023 Sep 9;22:263. doi: 10.1186/s12936-023-04700-5 (PMC10492417; doi:10.1186/s12936-023-04700-5)
Supplement: Supplementary file 1 — Additional file 1. Pfmsp1 block 2 nucleotide sequences showing the KI (sheet 1), MAD20 ﻿(sheet 2) and RO33 ﻿(sheet 3) allelic families, including the repeat motifs found in K1 and MAD20 (shown in bolded blue fonts) and the polymorphic nucleotides (shown in bold red fonts). [file 12936_2023_4700_MOESM1_ESM.xlsx]

## Sheet: K1_Nucleotide Polymorphisms
Haplotype	Sequence 5’ → 3’
PfMSP1.003_K1	AATGAAGAAGAAATTACTACAAAAGGTGCAAGTGCTCAAAGTGGTACAAGTCCATCATCTCGTTCAAACACTTTACCTCGTTCAAATACTTCATCTGGTGCAAGCCCTCCAGCTGATGCAA
PfMSP1.158_K1	AATGAAGAAGAAATTACTACAAAAGGTGCAAGTGCTCAAAGTGGTACAAGTGGTACAAGTCCATCATCTCGTTCAAATACTTCATCTGGTGCAAGCCCTCCAGCTGATGCAA
PfMSP1.002_K1	AATGAAGAAGAAATTACTACAAAAGGTGCAAGTGCTCAAAGTGGTACAAGTGGTACAAGTCCATCATCTCGTTCAAACACTTTACCTCGTTCAAATACTTCATCTGGTGCAAGCCCTCCAGCTGATGCAA
PfMSP1.021_K1	AATGAAGAAGAAATTACTACAAAAGGTGCAAGTGCTCAAAGTGGTCCAAGTGGTACAAGTCCATCATCTCGTTCAAACACTTTACCTCGTTCAAATACTTCATCTGGTGCAAGCCCTCCAGCTGATGCAA
PfMSP1.142_K1	AATGAAGAAGAAATTACTACAAAAGGTGCAAGTGCTCAAAGTGGTACAAGTGGTACAAGTGGTCCAAGTGGTACAAGTCCATCATCTCGTTCAAATACTTCATCTGGTGCAAGCCCTCCAGCTGATGCAA
PfMSP1.006_K1	AATGAAGAAGAAATTACTACAAAAGGTGCAAGTGCTCAAAGTGGTACAAGTGGTACAAGTGGTACAAGTCCATCATCTCGTTCAAACACTTTACCTCGTTCAAATACTTCATCTGGTGCAAGCCCTCCAGCTGATGCAA
PfMSP1.026_K1	AATGAAGAAGAAATTACTACAAAAGGTGCAAGTGCTCAAAGTGGTACAAGTGGTCCAAGTGGTACAAGTCCATCATCTCGTTCAAACACTTTACCTCGTTCAAATACTTCATCTGGTGCAAGCCCTCCAGCTGATGCAA
PfMSP1.066_K1	AATGAAGAAGAAATTACTACAAAAGGTGCAAGTGCTCAAAGTGGTCCAAGTGGTCCAAGTGGTACAAGTCCATCATCTCGTTCAAACACTTTACCTCGTTCAAATACTTCATCTGGTGCAAGCCCTCCAGCTGATGCAA
PfMSP1.147_K1	AATGAAGAAGAAATTACTACAAAAGGTGCAAGTGCTCAAAGTGGTGCAAGTGCTCAAAGTGGTACAAGTCCATCATCTCGTTCAAACACTTTACCTCGTTCAAATACTTCATCTGGTGCAAGCCCTCCAGCTGATGCAA
PfMSP1.153_K1	AATGAAGAAGAAATTACTACAAAAGGTGCAAGTGCTCAAAGTGGTACAAGTCCATCATCTCGTTCAAACACTTTACCTCGTTCAAATACTTCATCTGGTGCAAGCCCTCCAGCTGATGCAAGCCCTCCAGCTGATGCAA
PfMSP1.180_K1	AATGAAGAAGAAATTACTACAAAAGGTGCAAGTGCTCAAAGTGGTCCAAGTGGTCCAAGTGGTACAAGTCCATCATCTCGTTCAAACACTTTACCTCGTTCAAATACTTCATCTGGTGCAAGCCCTCCAGCTGATGCAA
PfMSP1.007_K1	AATGAAGAAGAAATTACTACAAAAGGTGCAAGTGCTCAAAGTGGTACAAGTGGTACAAGTGGTCCAAGTGGTACAAGTCCATCATCTCGTTCAAACACTTTACCTCGTTCAAATACTTCATCTGGTGCAAGCCCTCCAGCTGATGCAA
PfMSP1.012_K1	AATGAAGAAGAAATTACTACAAAAGGTGCAAGTGCTCAAAGTGGTACAAGTGGTCCAAGTGGTCCAAGTGGTACAAGTCCATCATCTCGTTCAAACACTTTACCTCGTTCAAATACTTCATCTGGTGCAAGCCCTCCAGCTGATGCAA
PfMSP1.016_K1	AATGAAGAAGAAATTACTACAAAAGGTGCAAGTGCTCAAAGTGGTACAAGTGGTACAAGTGGTACAAGTGGTACAAGTCCATCATCTCGTTCAAACACTTTACCTCGTTCAAATACTTCATCTGGTGCAAGCCCTCCAGCTGATGCAA
PfMSP1.050_K1	AATGAAGAAGAAATTACTACAAAAGGTGCAAGTGCTCAAAGTGGTACAAGTGGTCCAAGTGGTCCAAGTGGTACAAGTCCATCATCTCGTTCAAACACTTTACCTCGTTCAAATACTTCATCTGGTGCAAGCCCTCCAGCTGATGCAA
PfMSP1.154_K1	AATGAAGAAGAAATTACTACAAAAGGTGCAAGTGCTCAAAGTGGTACAAGTGGTACAAGTCCATCATCTCGTTCAAACACTTTACCTCGTTCAAATACTTCATCTGGTGCAAGCCCTCCAGCTGATGCAAGCCCTCCAGCTGATGCAA
PfMSP1.172_K1	AATGAAGAAGAAATTACTACAAAAGGTGCAAGTGCTCAAAGTGGTACAAGTGGTACAAGTGGTCCAAGTGGTACAAGTCCATCATCTCGTTCAAACACTTTACCTCGTTCAAATACTTCATCTGGTGCAAGCCCTCCAGCTGATGCAA
PfMSP1.027_K1	AATGAAGAAGAAATTACTACAAAAGGTGCAAGTGCTCAAAGTGGTACAAGTGGTACAAGTGGTCCAAGTGGTCCAAGTGGTACAAGTCCATCATCTCGTTCAAACACTTTACCTCGTTCAAATACTTCATCTGGTGCAAGCCCTCCAGCTGATGCAA
PfMSP1.040_K1	AATGAAGAAGAAATTACTACAAAAGGTGCAAGTGCTCAAAGTGGTACAAGTGGTACAAGTGGTACAAGTGGTCCAAGTGGTACAAGTCCATCATCTCGTTCAAACACTTTACCTCGTTCAAATACTTCATCTGGTGCAAGCCCTCCAGCTGATGCAA
PfMSP1.049_K1	AATGAAGAAGAAATTACTACAAAAGGTGCAAGTGCTCAAAGTGGTACAAGTGGTACAAGTGGTACAAGTGGTACAAGTGGTACAAGTCCATCATCTCGTTCAAACACTTTACCTCGTTCAAATACTTCATCTGGTGCAAGCCCTCCAGCTGATGCAA
PfMSP1.159_K1	AATGAAGAAGAAATTACTACAAAAGGTGCAAGTGCTCAAAGTGGTACAAGTGGTACAAGTGGTACAAGTCCATCATCTCGTTCAAACACTTTACCTCGTTCAAATACTTCATCTGGTGCAAGCCCTCCAGCTGATGCAAGCCCTCCAGCTGATGCAA
PfMSP1.036_K1	AATGAAGAAGAAATTACTACAAAAGGTGCAAGTGCTCAAAGTGGTACAAGTGGTACAAGTGGTACAAGTGGTCCAAGTGGTCCAAGTGGTACAAGTCCATCATCTCGTTCAAACACTTTACCTCGTTCAAATACTTCATCTGGTGCAAGCCCTCCAGCTGATGCAA
PfMSP1.041_K1	AATGAAGAAGAAATTACTACAAAAGGTGCAAGTGCTCAAAGTGGTGCAAGTGCTCAAAGTGGTACAAGTGGTCCAAGTGGTCCAAGTGGTACAAGTCCATCATCTCGTTCAAACACTTTACCTCGTTCAAATACTTCATCTGGTGCAAGCCCTCCAGCTGATGCAA
PfMSP1.045_K1	AATGAAGAAGAAATTACTACAAAAGGTGCAAGTGCTCAAAGTGGTACAAGTGGTACAAGTGGTACAAGTGGTACAAGTGGTCCAAGTGGTACAAGTCCATCATCTCGTTCAAACACTTTACCTCGTTCAAATACTTCATCTGGTGCAAGCCCTCCAGCTGATGCAA
PfMSP1.047_K1	AATGAAGAAGAAATTACTACAAAAGGTGCAAGTGCTCAAAGTGGTACAAGTGGTACAAGTGGTACAAGTGGTACAAGTGGTACAAGTGGTACAAGTCCATCATCTCGTTCAAACACTTTACCTCGTTCAAATACTTCATCTGGTGCAAGCCCTCCAGCTGATGCAA
PfMSP1.051_K1	AATGAAGAAGAAATTACTACAAAAGGTGCAAGTGCTCAAAGTGGTACAAGTGGTACAAGTGGTCCAAGTGGTACAAGTGGTCCAAGTGGTACAAGTCCATCATCTCGTTCAAACACTTTACCTCGTTCAAATACTTCATCTGGTGCAAGCCCTCCAGCTGATGCAA
PfMSP1.092_K1	AATGAAGAAGAAATTACTACAAAAGGTGCAAGTGCTCAAAGTGGTACAAGTGGTACAAGTGGTCCAAGTGGTACAAGTGGTCCAAGTGGTACAAGTCCATCATCTCGTTCAAACACTTTACCTCGTTCAAATACTTCATCTGGTGCAAGCCCTCCAGCTGATGCAA
PfMSP1.171_K1	AATGAAGAAGAAATTACTACAAAAGGTGCAAGTGCTCAAAGTGGTACAAGTGGTACAAGTGGTACAAGTGGTACAAGTCCATCATCTCGTTCAAACACTTTACCTCGTTCAAATACTTCATCTGGTGCAAGCCCTCCAGCTGATGCAAGCCCTCCAGCTGATGCAA
PfMSP1.038_K1	AATGAAGAAGAAATTACTACAAAAGGTGCAAGTGCTCAAAGTGGTACAAGTGGTACAAGTGGTACAAGTGGTACAAGTGGTCCAAGTGGTCCAAGTGGTACAAGTCCATCATCTCGTTCAAACACTTTACCTCGTTCAAATACTTCATCTGGTGCAAGCCCTCCAGCTGATGCAA
PfMSP1.079_K1	AATGAAGAAGAAATTACTACAAAAGGTGCAAGTGCTCAAAGTGGTACAAGTGGTACAAGTGGTACAAGTGGTACAAGTGGTACAAGTGGTCCAAGTGGTACAAGTCCATCATCTCGTTCAAACACTTTACCTCGTTCAAATACTTCATCTGGTGCAAGCCCTCCAGCTGATGCAA
PfMSP1.113_K1	AATGAAGAAGAAATTACTACAAAAGGTGCAAGTGCTCAAAGTGGTACAAGTGGTACAAGTGGTACAAGTGGTACAAGTGGTACAAGTGGTACAAGTGGTACAAGTCCATCATCTCGTTCAAACACTTTACCTCGTTCAAATACTTCATCTGGTGCAAGCCCTCCAGCTGATGCAA
PfMSP1.179_K1	AATGAAGAAGAAATTACTACAAAAGGTGCAAGTGCTCAAAGTGGTACAAGTGGTACAAGTGGTCCAAGTGGTACAAGTGGTCCAAGTGGTCCAAGTGGTACAAGTCCATCATCTCGTTCAAACACTTTACCTCGTTCAAATACTTCATCTGGTGCAAGCCCTCCAGCTGATGCAA
PfMSP1.185_K1	AATGAAGAAGAAATTACTACAAAAGGTGCAAGTGCTCAAAGTGGTACAAGTGGTACAAGTGGTACAAGTGGTACAAGTGGTACAAGTCCATCATCTCGTTCAAACACTTTACCTCGTTCAAATACTTCATCTGGTGCAAGCCCTCCAGCTGATGCAAGCCCTCCAGCTGATGCAA
PfMSP1.019_K1	AATGAAGAAGAAATTACTACAAAAGGTGCAAGTGCTCAAAGTGGTGCAAGTGCTCAAAGTGGTGCAAGTGCTCAAAGTGGTACAAGTGGTCCAAGTGGTCCAAGTGGTACAAGTCCATCATCTCGTTCAAACACTTTACCTCGTTCAAATACTTCATCTGGTGCAAGCCCTCCAGCTGATGCAA
PfMSP1.100_K1	AATGAAGAAGAAATTACTACAAAAGGTGCAAGTGCTCAAAGTGGTACAAGTGGTACAAGTGGTACAAGTGGTACAAGTGGTACAAGTGGTCCAAGTGGTCCAAGTGGTACAAGTCCATCATCTCGTTCAAACACTTTACCTCGTTCAAATACTTCATCTGGTGCAAGCCCTCCAGCTGATGCAA
PfMSP1.106_K1	AATGAAGAAGAAATTACTACACAAGGTGCAAGTGCTCAAAGTGGTACAAGTGGTACAAGTGGTACAAGTGGTACAAGTGGTACAAGTGGTCCAAGTGGTCCAAGTGGTACAAGTCCATCATCTCGTTCAAACACTTTACCTCGTTCAAATACTTCATCTGGTGCAAGCCCTCCAGCTGATGCAA
PfMSP1.109_K1	AATGAAGAAGAAATTACTACAAAAGGTGCAAGTGCTCAAAGTGGTGCAAGTGCTCAAAGTGGTACAAGTGGTACAAGTGGTACAAGTGGTCCAAGTGGTCCAAGTGGTACAAGTCCATCATCTCGTTCAAACACTTTACCTCGTTCAAATACTTCATCTGGTGCAAGCCCTCCAGCTGATGCAA
PfMSP1.190_K1	AATGAAGAAGAAATTACTACAAAAGGTGCAAGTGCTCAAAGTGGTACAAGTGGTACAAGTGGTACAAGTGGTCCAAGTGGTCCAAGTGGTACAAGTCCATCATCTCGTTCAAACACTTTACCTCGTTCAAATACTTCATCTGGTGCAAGCCCTCCAGCTGATGCAAGCCCTCCAGCTGATGCAA
PfMSP1.211_K1	AATGAAGAAGAAATTACTACAAAAGGTGCAAGTGCTCAAAGTGGTGCAAGTGCTCAAAGTGGTGCAAGTGCTCAAAGTGGTACAAGTGGTCCAAGTGGTCCAAGTGGTACAAGTCCATCATCTCGTTCAAACACTTTACCTCGTTCAAATACTTCATCTGGTGCAAGCCCTCCAGCTGATGCAA
PfMSP1.214_K1	AATGAAGAAGAAATTACTACAAAAGGTGCAAGTGCTCAAAGTGGTGCAAGTGCTCAAAGTGGTGCAAGTGCTCAAAGTGGTACAAGTGGTCCAAGTGGTCCAAGTGGTCCAAGTCCATCATCTCGTTCAAACACTTTACCTCGTTCAAATACTTCATCTGGTGCAAGCCCTCCAGCTGATGCAA
PfMSP1.227_K1	AATGAAGAAGAAATTACTACAAAAGGTGCAAGTGCTCAAAGTGGTGCAAGTGCTCAAAGTGGTGCAAGTGCTCAAAGTGGTCCAAGTGGTCCAAGTGGTCCAAGTGGTACAAGTCCATCATCTCGTTCAAACACTTTACCTCGTTCAAATACTTCATCTGGTGCAAGCCCTCCAGCTGATGCAA
PfMSP1.018_K1	AATGAAGAAGAAATTACTACAAAAGGTGCAAGTGCTCAAAGTGGTACAAGTGGTACAAGTGGTCCAAGTGGTACAAGTGGTCCAAGTGGTACAAGTGGTCCAAGTGGTCCAAGTGGTACAAGTCCATCATCTCGTTCAAACACTTTACCTCGTTCAAATACTTCATCTGGTGCAAGCCCTCCAGCTGATGCAA
PfMSP1.108_K1	AATGAAGAAGAAATTACTACAAAAGGTGCAAGTGCTCAAAGTGGTGCAAGTGCTCAAAGTGGTGCAAGTGCTCAAAGTGGTACAAGTGGTCCAAGTGGTCCAAGTGGTCCAAGTGGTACAAGTCCATCATCTCGTTCAAACACTTTACCTCGTTCAAATACTTCATCTGGTGCAAGCCCTCCAGCTGATGCAA
PfMSP1.121_K1	AATGAAGAAGAAATTACTACAAAAGGTGCAAGTGCTCAAAGTGGTACAAGTGGTACAAGTGGTACAAGTGGTACAAGTGGTACAAGTGGTACAAGTGGTACAAGTGGTCCAAGTGGTACAAGTCCATCATCTCGTTCAAACACTTTACCTCGTTCAAATACTTCATCTGGTGCAAGCCCTCCAGCTGATGCAA
PfMSP1.141_K1	AATGAAGAAGAAATTACTACAAAAGGTGCAAGTGCTCAAAGTGGTACAAGTGGTACAAGTGGTACAAGTGGTCCAAGTGGTCCAAGTGGTCCAAGTGGTCCAAGTGGTACAAGTGGTACAAGTCCATCATCTCGTTCAAACACTTTACCTCGTTCAAATACTTCATCTGGTGCAAGCCCTCCAGCTGATGCAA
PfMSP1.150_K1	AATGAAGAAGAAATTACTACAAAAGGTGCAAGTGCTCAAAGTGGTACAAGTGGTACAAGTGGTACAAGTGGTCCAAGTGGTCCAAGTGGTCCAAGTGGTCCAAGTGGTCCAAGTGGTCCAAGTCCATCATCTCGTTCAAACACTTTACCTCGTTCAAATACTTCATCTGGTGCAAGCCCTCCAGCTGATGCAA
PfMSP1.177_K1	AATGAAGAAGAAATTACTACAAAAGGTGCAAGTGCTCAAAGTGGTACAAGTGGTACAAGTGGTACAAGTGGTACAAGTGGTACAAGTGGTACAAGTGGTACAAGTGGTCCAAGTGGTACAAGTCCATCATCTCGTTCAAACACTTTACCTCGTTCAAATACTTCATCTGGTGCAAGCCCTCCAGCTGATGCAA
PfMSP1.198_K1	AATGAAGAAGAAATTACTACAAAAGGTGCAAGTGCTCAAAGTGGTACAAGTGGTACAAGTGGTCCAAGTGGTACAAGTGGTCCAAGTGGTACAAGTGGTCCAAGTGGTCCAAGTGGTACAAGTCCATCATCTCGTTCAAACACTTTACCTCGTTCAAATACTTCATCTGGTGCAAGCCCTCCAGCTGATGCAA
PfMSP1.200_K1	AATGAAGAAGAAATTACTACAAAAGGTGCAAGTGCTCAAAGTGGTGCAAGTGCTCAAAGTGGTGCAAGTGCTCAAAGTGGTGCAAGTGCTCAAAGTGGTCCAAGTGGTCCAAGTGGTACAAGTCCATCATCTCGTTCAAACACTTTACCTCGTTCAAATACTTCATCTGGTGCAAGCCCTCCAGCTGATGCAA
PfMSP1.233_K1	AATGAAGAAGAAATTACTATAAAAGGTGCAAGTGGTACAAGTGGTACAAGTGGTACAAGTGGTGCAAGTGCTCAAAGTGGTACAAGTGGTCCAAGTGGTACAAGTCCATCATCTCGTTCAAACACTTTACCTCGTTCAAACACTTTACCTCGTTCAAATACTTCATCTGGTGCAAGCCCTCCAGCTGATGCAA
PfMSP1.017_K1	AATGAAGAAGAAATTACTACAAAAGGTGCAAGTGCTCAAAGTGGTGCAAGTGCTCAAAGTGGTGCAAGTGCTCAAAGTGGTGCAAGTGCTCAAAGTGGTACAAGTGGTCCAAGTGGTCCAAGTGGTACAAGTCCATCATCTCGTTCAAACACTTTACCTCGTTCAAATACTTCATCTGGTGCAAGCCCTCCAGCTGATGCAA
PfMSP1.031_K1	AATGAAGAAGAAATTACTACAAAAGGTGCAAGTGCTCAAAGTGGTACAAGTGGTACAAGTGGTACAAGTGGTACAAGTGGTACAAGTGGTACAAGTGGTACAAGTGGTACAAGTGGTCCAAGTGGTACAAGTCCATCATCTCGTTCAAACACTTTACCTCGTTCAAATACTTCATCTGGTGCAAGCCCTCCAGCTGATGCAA
PfMSP1.039_K1	AATGAAGAAGAAATTACTACAAAAGGTGCAAGTGCTCAAAGTGGTGCAAGTGCTCAAAGTGGTGCAAGTGCTCAAAGTGGTACAAGTGGTCCAAGTGGTCCAAGTGGTCCAAGTGGTCCAAGTGGTACAAGTCCATCATCTCGTTCAAACACTTTACCTCGTTCAAATACTTCATCTGGTGCAAGCCCTCCAGCTGATGCAA
PfMSP1.067_K1	AATGAAGAAGAAATTACTACAAAAGGTGCAAGTGCTCAAAGTGGTGCAAGTGCTCAAAGTGGTACAAGTGCTCAAAGTGGTACAAGTGCTCAAAGTGGTACAAGTGGTACAAGTGGTCCAAGTGGTACAAGTCCATCATCTCGTTCAAACACTTTACCTCGTTCAAATACTTCATCTGGTGCAAGCCCTCCAGCTGATGCAA
PfMSP1.111_K1	AATGAAGAAGAAATTACTACAAAAGGTGCAAGTGCTCAAAGTGGTACAAGTGGTCCAAGTGGTCCAAGTGGTCCAAGTGGTCCAAGTGGTCCAAGTGGTACAAGTGGTCCAAGTGGTCCAAGTGGTACAAGTCCATCATCTCGTTCAAACACTTTACCTCGTTCAAATACTTCATCTGGTGCAAGCCCTCCAGCTGATGCAA
PfMSP1.151_K1	AATGAAGAAGAAATTACTACAAAAGGTGCAAGTGCTCAAAGTGGTGCAAGTGCTCAAAGTGGTGCAAGTGCTCAAAGTGGTACAAGTGGTACAAGTGGTACAAGTGGTCCAAGTGGTCCAAGTGGTACAAGTCCATCATCTCGTTCAAACACTTTACCTCGTTCAAATACTTCATCTGGTGCAAGCCCTCCAGCTGATGCAA
PfMSP1.166_K1	AATGAAGAAGAAATTACTACAAAAGGTGCAAGTGCTCAAAGTGGTGCAAGTGCTCAAAGTGGTGCAAGTGCTCAAAGTGGTGCAAGTGCTCAAAGTGGTGCAAGTGCTCAAAGTGGTCCAAGTGGTACAAGTCCATCATCTCGTTCAAACACTTTACCTCGTTCAAATACTTCATCTGGTGCAAGCCCTCCAGCTGATGCAA
PfMSP1.170_K1	AATGAAGAAGAAATTACTACAAAAGGTGCAAGTGCTCAAAGTGGTGCAAGTGCTCAAAGTGGTACAAGTGGTACAAGTGGTACAAGTGGTACAAGTGGTACAAGTGGTCCAAGTGGTCCAAGTGGTACAAGTCCATCATCTCGTTCAAACACTTTACCTCGTTCAAATACTTCATCTGGTGCAAGCCCTCCAGCTGATGCAA
PfMSP1.186_K1	AATGAAGAAGAAATTACTACAAAAGGTGCAAGTGCTCAAAGTGGTACAAGTGGTACAAGTGGTACAAGTGGTACAAGTGGTACAAGTGGTACAAGTGGTACAAGTGGTCCAAGTGGTCCAAGTGGTACAAGTCCATCATCTCGTTCAAACACTTTACCTCGTTCAAATACTTCATCTGGTGCAAGCCCTCCAGCTGATGCAA
PfMSP1.206_K1	AATGAAGAAGAAATTACTACAAAAGGTGCAAGTGCTCAAAGTGGTACAAGTGGTACAAGTGGTACAAGTGGTACAAGTGGTCCAAGTGGTACAAGTGGTACAAGTGGTACAAGTGGTCCAAGTGGTACAAGTCCATCATCTCGTTCAAACACTTTACCTCGTTCAAATACTTCATCTGGTGCAAGCCCTCCAGCTGATGCAA
PfMSP1.213_K1	AATGAAGAAGAAATTACTACAAAAGGTGCAAGTGCTCAAAGTGGTGCAAGTGCTCAAAGTGGTGCAAGTGCTCAAAGTGGTGCAAGTGCTCAAAGTGGTACAAGTGGTACAAGTGGTCCAAGTGGTACAAGTCCATCATCTCGTTCAAACACTTTACCTCGTTCAAATACTTCATCTGGTGCAAGCCCTCCAGCTGATGCAA
PfMSP1.219_K1	AATGAAGAAGAAATTACTACAAAAGGTGCAAGTGCTCAAAGTGGTGCAAGTGCTCAAAGTGGTGCAAGTGCTCAAAGTGGTGCAAGTGGTACAAGTGGTACAAGTGGTCCAAGTGGTCCAAGTGGTACAAGTCCATCATCTCGTTCAAACACTTTACCTCGTTCAAATACTTCATCTGGTGCAAGCCCTCCAGCTGATGCAA
PfMSP1.110_K1	AATGAAGAAGAAATTACTACAAAAGGTGCAAGTGCTCAAAGTGGTACAAGTGGTACAAGTGGTCCAAGTGGTACAAGTGGTCCAAGTGGTACAAGTGGTCCAAGTGGTACAAGTGGTCCAAGTGGTCCAAGTGGTACAAGTCCATCATCTCGTTCAAACACTTTACCTCGTTCAAATACTTCATCTGGTGCAAGCCCTCCAGCTGATGCAA
PfMSP1.116_K1	AATGAAGAAGAAATTACTACAAAAGGTGCAAGTGCTCAAAGTGGTACAAGTGGTACAAGTGGTACAAGTGCTCAAAGTGGTACAAGTGGTACAAGTGGTACAAGTGGTACAAGTGGTACAAGTGGTCCAAGTGGTACAAGTCCATCATCTCGTTCAAACACTTTACCTCGTTCAAATACTTCATCTGGTGCAAGCCCTCCAGCTGATGCAA
PfMSP1.157_K1	AATGAAGAAGAAATTACTACAAAAGGTGCAAGTGCTCAAAGTGGTGCAAGTGCTCAAAGTGGTACAAGTGCTCAAAGTGGTACAAGTGCTCAAAGTGGTACAAGTGGTACAAGTGGTACAAGTGGTCCAAGTGGTACAAGTCCATCATCTCGTTCAAACACTTTACCTCGTTCAAATACTTCATCTGGTGCAAGCCCTCCAGCTGATGCAA
PfMSP1.168_K1	AATGAAGAAGAAATTACTACAAAAGGTGCAAGTGCTCAAAGTGGTGCAAGTGCTCAAAGTGGTGCAAGTGCTCAAAGTGGTGCAAGTGCTCAAAGTGGTACAAGTGGTCCAAGTGGTCCAAGTGGTCCAAGTGGTACAAGTCCATCATCTCGTTCAAACACTTTACCTCGTTCAAATACTTCATCTGGTGCAAGCCCTCCAGCTGATGCAA
PfMSP1.223_K1	AATGAAGAAGAAATTACTACAAAAGGTGCAAGTGCTCAAAGTGGTACAAGTGGTACAAGTGGTCCAAGTGGTCCAAGTGGTCCAAGTGGTCCAAGTGGTCCAAGTGGTCCAAGTGGTCCAAGTGGTCCAAGTGGTACAAGTCCATCATCTCGTTCAAACACTTTACCTCGTTCAAATACTTCATCTGGTGCAAGCCCTCCAGCTGATGCAA
PfMSP1.029_K1	AATGAAGAAGAAATTACTACAAAAGGTGCAAGTGCTCAAAGTGGTGCAAGTGCTCAAAGTGGTGCAAGTGCTCAAAGTGGTGCAAGTGCTCAAAGTGGTGCAAGTGCTCAAAGTGGTACAAGTGGTCCAAGTGGTCCAAGTGGTACAAGTCCATCATCTCGTTCAAACACTTTACCTCGTTCAAATACTTCATCTGGTGCAAGCCCTCCAGCTGATGCAA
PfMSP1.133_K1	AATGAAGAAGAAATTACTACAAAAGGTGCAAGTGCTCAAAGTGGTACAAGTGGTACAAGTGGTACAAGTGCTCAAAGTGGTACAAGTGGTACAAGTGGTACAAGTGGTACAAGTGGTACAAGTGGTACAAGTGGTCCAAGTGGTACAAGTCCATCATCTCGTTCAAACACTTTACCTCGTTCAAATACTTCATCTGGTGCAAGCCCTCCAGCTGATGCAA
PfMSP1.149_K1	AATGAAGAAGAAATTACTACAAAAGGTGCAAGTGCTCAAAGTGGTGCAAGTGCTCAAAGTGGTACAAGTGCTCAAAGTGGTACAAGTGCTCAAAGTGGTACAAGTGCTCAAAGTGGTACAAGTGGTACAAGTGGTCCAAGTGGTACAAGTCCATCATCTCGTTCAAACACTTTACCTCGTTCAAATACTTCATCTGGTGCAAGCCCTCCAGCTGATGCAA
PfMSP1.167_K1	AATGAAGAAGAAATTACTACAAAAGGTGCAAGTGCTCAAAGTGGTGCAAGTGCTCAAAGTGGTACAAGTGCTCAAAGTGGTACAAGTGCTCAAAGTGGTACAAGTGGTACAAGTGGTACAAGTGGTCCAAGTGGTCCAAGTGGTACAAGTCCATCATCTCGTTCAAACACTTTACCTCGTTCAAATACTTCATCTGGTGCAAGCCCTCCAGCTGATGCAA
PfMSP1.204_K1	AATGAAGAAGAAATTACTACAAAAGGTGCAAGTGCTCAAAGTGGTGCAAGTGCTCAAAGTGGTGCAAGTGCTCAAAGTGGTGCAAGTGCTCAAAGTGGTGCAAGTGCTCAAAGTGGTGCAAGTGCTCAAAGTGGTCCAAGTGGTACAAGTCCATCATCTCGTTCAAACACTTTACCTCGTTCAAATACTTCATCTGGTGCAAGCCCTCCAGCTGATGCAA
PfMSP1.212_K1	AATGAAGAAGAAATTACTACAAAAGGTGCAAGTGCTCAAAGTGGTACAAGTGGTACAAGTGGTACAAGTGGTACAAGTGGTACAAGTGCTCAAAGTGGTACAAGTGGTACAAGTGGTACAAGTGGTACAAGTGGTCCAAGTGGTACAAGTCCATCATCTCGTTCAAACACTTTACCTCGTTCAAATACTTCATCTGGTGCAAGCCCTCCAGCTGATGCAA
PfMSP1.217_K1	AATGAAGAAGAAATTACTACAAAAGGTGCAAGTGCTCAAAGTGGTGCAAGTGCTCAAAGTGGTACAAGTGCTCAAAGTGGTACAAGTGGTACAAGTGGTACAAGTGGTACAAGTGGTACAAGTGGTCCAAGTGGTCCAAGTGGTACAAGTCCATCATCTCGTTCAAACACTTTACCTCGTTCAAATACTTCATCTGGTGCAAGCCCTCCAGCTGATGCAA
PfMSP1.225_K1	AATGAAGAAGAAATTACTACAAAAGGTGCAAGTGCTCAAAGTGGTGCAAGTGCTCAAAGTGGTGCAAGTGCTCAAAGTGGTGCAAGTGCTCAAAGTGGTACAAGTGGTCCAAGTGGTCCAAGTGGTCCAAGTGGTCCAAGTGGTACAAGTCCATCATCTCGTTCAAACACTTTACCTCGTTCAAATACTTCATCTGGTGCAAGCCCTCCAGCTGATGCAA
PfMSP1.229_K1	AATGAAGAAGAAATTACTACAAAAGGTGCAAGTGCTCAAAGTGGTACAAGTGGTACAAGTGGTACAAGTGGTACAAGTGGTACAAGTGCTCAAAGTGGTACAAGTGCTCAAAGTGGTACAAGTGGTACAAGTGGTCCAAGTGGTACAAGTCCATCATCTCGTTCACACACTTTACCTCGTTCAAATACTTCATCTGGTGCAAGCCCTCCAGCTGATGCAA
PfMSP1.237_K1	AATGAAGAAGAAATTACTACAAAAGGTGCAAGTGCTCAAAGTGGTACAAGTGGTCCAAGTGGTACAAGTGGTCCAAGTGGTACAAGTGGTCCAAGTGGTACAAGTGGTACAAGTGGTACAAGTGGTCCAAGTGGTCCAAGTGGTACAAGTCCATCATCTCGTTCAAACACTTTACCTCGTTCAAATACTTCATCTGGTGCAAGCCCTCCAGCTGATGCAA
PfMSP1.077_K1	AATGAAGAAGAAATTACTACAAAAGGTGCAAGTGCTCAAAGTGGTGCAAGTGCTCAAAGTGGTACAAGTGCTCAAAGTGGTACAAGTGCTCAAAGTGGTACAAGTGCTCAAAGTGGTACAAGTGGTACAAGTGGTACAAGTGGTCCAAGTGGTACAAGTCCATCATCTCGTTCAAACACTTTACCTCGTTCAAATACTTCATCTGGTGCAAGCCCTCCAGCTGATGCAA
PfMSP1.112_K1	AATGAAGAAGAAATTACTACAAAAGGTGCAAGTGCTCAAAGTGGTACAAGTGGTACAAGTGGTCCAAGTGGTACAAGTGGTCCAAGTGGTACAAGTGGTCCAAGTGGTACAAGTGGTCCAAGTGGTACAAGTGGTCCAAGTGGTCCAAGTGGTACAAGTCCATCATCTCGTTCAAACACTTTACCTCGTTCAAATACTTCATCTGGTGCAAGCCCTCCAGCTGATGCAA
PfMSP1.136_K1	AATGAAGAAGAAATTACTACAAAAGGTGCAAGTGCTCAAAGTGGTGCAAGTGCTCAAAGTGGTGCAAGTGCTCAAAGTGGTGCAAGTGCTCAAAGTGGTGCAAGTGCTCAAAGTGGTACAAGTGGTCCAAGTGGTCCAAGTGGTCCAAGTGGTACAAGTCCATCATCTCGTTCAAACACTTTACCTCGTTCAAATACTTCATCTGGTGCAAGCCCTCCAGCTGATGCAA
PfMSP1.155_K1	AATGAAGAAGAAATTACTACAAAAGGTGCAAGTGCTCAAAGTGGTGCAAGTGCTCAAAGTGGTACAAGTGCTCAAAGTGGTACAAGTGCTCAAAGTGGTACAAGTGCTCAAAGTGGTACAAGTGGTACAAGTGGTACAAGTGGTCCAAGTGGTACAAGTCCATCATCTCGTTCAAACACTTTACCTCGTTCAAATACTTCATCTGGTGCAAGCCCTCCAGCTGATGCAA
PfMSP1.164_K1	AATGAAGAAGAAATTACTACAAAAGGTGCAAGTGCTCAAAGTGGTACAAGTGGTACAAGTGGTACAAGTGGTACAAGTGGTACAAGTGCTCAAAGTGGTACAAGTGGTACAAGTGGTACAAGTGGTACAAGTGGTACAAGTGGTCCAAGTGGTACAAGTCCATCATCTCGTTCAAACACTTTACCTCGTTCAAATACTTCATCTGGTGCAAGCCCTCCAGCTGATGCAA
PfMSP1.194_K1	AATGAAGAAGAAATTACTACAAAAGGTGCAAGTGCTCAAAGTGGTGCAAGTGCTCAAAGTGGTGCAAGTGCTCAAAGTGGTGCAAGTGCTCAAAGTGGTGCAAGTGCTCAAAGTGGTACAAGTGTTACAAGTGGTCCAAGTGGTCCAAGTGGTACAAGTCCATCATCTCGTTCAAACACTTTACCTCGTTCAAATACTTCATCTGGTGCAAGCCCTCCAGCTGATGCAA
PfMSP1.195_K1	AATGAAGAAGAAATTACTACAAAAGGTGCAAGTGCTCAAAGTGGTACAAGTGGTACAAGTGGTACAAGTGGTCCAAGTGGTCCAAGTGGTCCAAGTGGTCCAAGTGGTCCAAGTGGTCCAAGTGGTCCAAGTGGTCCAAGTGGTCCAAGTGGTACAAGTCCATCATCTCGTTCAAACACTTTACCTCGTTCAAATACTTCATCTGGTGCAAGCCCTCCAGCTGATGCAA
PfMSP1.220_K1	AATGAAGAAGAAATTACTACAAAAGGTGCAAGTGCTCAAAGTGGTGCAAGTGCTCAAAGTGGTACAAGTGGTACAAGTGGTACAAGTGGTACAAGTGGTACAAGTGGTACAAGTGGTACAAGTGGTACAAGTGGTCCAAGTGGTCCAAGTGGTACAAGTCCATCATCTCGTTCAAACACTTTACCTCGTTCAAATACTTCATCTGGTGCAAGCCCTCCAGCTGATGCAA
PfMSP1.230_K1	AATGAAGAAGAAATTACTACAAAAGGTGCAAGTGCTCAAAGTGGTACAAGTGGTACAAGTGGTACAAGTGGTACAAGTGGTACAAGTGGTACAAGTGGTACAAGTGCTCAAAGTGGTACAAGTGGTACAAGTGGTACAAGTGGTCCAAGTGGTACAAGTCCATCATCTCGTTCAAACACTTTACCTCGTTCAAATACTTCATCTGGTGCAAGCCCTCCAGCTGATGCAA
PfMSP1.033_K1	AATGAAGAAGAAATTACTACAAAAGGTGCAAGTGCTCAAAGTGGTGCAAGTGCTCAAAGTGGTGCAAGTGCTCAAAGTGGTGCAAGTGCTCAAAGTGGTGCAAGTGCTCAAAGTGGTGCAAGTGCTCAAAGTGGTACAAGTGGTCCAAGTGGTCCAAGTGGTACAAGTCCATCATCTCGTTCAAACACTTTACCTCGTTCAAATACTTCATCTGGTGCAAGCCCTCCAGCTGATGCAA
PfMSP1.145_K1	AATGAAGAAGAAATTACTACAAAAGGTGCAAGTGCTCAAAGTGGTACAAGTGGTACAAGTGGTACAAGTGGTACAAGTGGTACAAGTGGTACAAGTGCTCAAAGTGGTACAAGTGGTACAAGTGGTACAAGTGGTACAAGTGGTACAAGTGGTCCAAGTGGTACAAGTCCATCATCTCGTTCAAACACTTTACCTCGTTCAAATACTTCATCTGGTGCAAGCCCTCCAGCTGATGCAA
PfMSP1.152_K1	AATGAAGAAGAAATTACTACAAAAGGTGCAAGTGCTCAAAGTGGTGCAAGTGCTCAAAGTGGTACAAGTGCTCAAAGTGGTACAAGTGCTCAAAGTGGTACAAGTGGTACAAGTGGTACAAGTGGTACAAGTGGTCCAAGTGGTCCAAGTGGTCCAAGTGGTACAAGTCCATCATCTCGTTCAAACACTTTACCTCGTTCAAATACTTCATCTGGTGCAAGCCCTCCAGCTGATGCAA
PfMSP1.196_K1	AATGAAGAAGAAATTACTACAAAAGGTGCAAGTGCTCAAAGTGGTGCAAGTGCTCAAAGTGGTACAAGTGGTCCAAGTGGTACAAGTGGTCCAAGTGGTACAAGTGGTCCAAGTGGTACAAGTGGTCCAAGTGGTCCAAGTGGTACAAGTCCATCATCTCGTTCAAACACTTTACCTCGTTCAAATACTTCATCTGGTGCAAGCCCTCCAGCTGATGCAAGCCCTCCAGCTGATGCAA
PfMSP1.197_K1	AATGAAGAAGAAATTACTACAAAAGGTGCAAGTGCTCAAAGTGGTGCAAGTGCTCAAAGTGGTACAAGTGCTCAAAGTGGTACAAGTGCTCAAAGTGGTACAAGTGGTACAAGTGGTACAAGTGGTACAAGTGGTACAAGTGGTCCAAGTGGTCCAAGTGGTACAAGTCCATCATCTCGTTCAAACACTTTACCTCGTTCAAATACTTCATCTGGTGCAAGCCCTCCAGCTGATGCAA
PfMSP1.205_K1	AATGAAGAAGAAATTACTACAAAAGGTGCAAGTGCTCAAAGTGGTACAAGTGGTACAAGTGGTACAAGTGGTCCAAGTGGTCCAAGTGGTACAAGTCCATCATCTCGTTCAAACACTTTACCTCGTTCAAATACTTCATCTGGTGCAAGCCCTCCAGCTGATGCAAGCCCTCCAGCTGATGCAAGCCCTCCAGCTGATGCAAGCCCTCCAGCTGATGCAAGCCCTCCAGCTGATGCAA
PfMSP1.231_K1	AATGAAGAAGAAATTACTACAAAAGGTGCAAGTGCTCAAAGTGGTACAAGTGGTACAAGTGGTACAAGTGGTACAAGTGCTCAAAGTGGTACAAGTGCTCAAAGTGGTACAAGTGGTACAAGTGGTACAAGTGGTACAAGTGGTCCAAGTGGTCCAAGTGGTACAAGTCCATCATCTCGTTCAAACACTTTACCTCGTTCAAATACTTCATCTGGTGCAAGCCCTCCAGCTGATGCAA
PfMSP1.199_K1	AATGAAGAAGAAATTACTACAACAGGTGCAAGTGCTCAAAGTGGTGCAAGTGCTCAAAGTGGTGCAAGTGCTCAAAGTGGTGCAAGTGCTCAAAGTGGTGCAAGTGCTCAAAGTGGTGCAAGTGCTCAAAGTGGTGCAAGTGCTCAAAGTGGTACAAGTGGTACAAGTGGTACAAGTCCATCATCTCGTTCAAACACTTTACCTCGTTCAAATACTTCATCTGGTGCAAGCCCTCCAGCTGATGCAA
PfMSP1.209_K1	AATGAAGAAGAAATTACTACAAAAGGTGCAAGTGCTCAAAGTGGTGCAAGTGCTCAAAGTGGTGCAAGTGCTCAAAGTGGTGCAAGTGCTCAAAGTGGTGCAAGTGCTCAAAGTGGTACAAGTGGTACAAGTGGTACAAGTGGTCCAAGTGGTCCAAGTGGTCCAAGTGGTACAAGTCCATCATCTCGTTCAAACACTTTACCTCGTTCAAATACTTCATCTGGTGCAAGCCCTCCAGCTGATGCAA
PfMSP1.069_K1	AATGAAGAAGAAATTACTACAAAAGGTGCAAGTGCTCAAAGTGGTACAAGTGGTACAAGTGGTACAAGTGGTACAAGTGGTACAAGTGGTACAAGTGCTCAAAGTGGTACAAGTGGTACAAGTGCTCAAAGTGGTACAAGTGGTACAAGTGGTACAAGTGGTCCAAGTGGTCCAAGTGGTACAAGTCCATCATCTCGTTCAAACACTTTACCTCGTTCAAATACTTCATCTGGTGCAAGCCCTCCAGCTGATGCAA
PfMSP1.162_K1	AATGAAGAAGAAATTACTACAAAAGGTGCAAGTGCTCAAAGTGGTGCAAGTGCTCAAAGTGGTGCAAGTGCTCAAAGTGGTGCAAGTGCTCAAAGTGGTGCAAGTGCTCAAAGTGGTGCAAGTGCTCAAAGTGGTGCAAGTGCTCAAAGTGGTACAAGTGGTCCAAGTGGTCCAAGTGGTACAAGTCCATCATCTCGTTCAAACACTTTACCTCGTTCAAATACTTCATCTGGTGCAAGCCCTCCAGCTGATGCAA
PfMSP1.174_K1	AATGAAGAAGAAATTACTACAAAAGGTGCAAGTGCTCAAAGTGGTACAAGTGGTACAAGTGGTACAAGTGGTACAAGTGGTACAAGTGGTACAAGTGGTACAAGTGGTACAAGTGGTACAAGTGGTACAAGTGGTACAAGTGGTACAAGTGGTACAAGTGGTACAAGTGGTCCAAGTGGTCCAAGTGGTACAAGTCCATCATCTCGTTCAAACACTTTACCTCGTTCAAATACTTCATCTGGTGCAAGCCCTCCAGCTGATGCAA
PfMSP1.218_K1	AATGAAGAAGAAATTACTACAAAAGGTGCAAGTGCTCAAAGTGGTACAAGTGGTACAAGTGGTACAAGTGGTACAAGTGGTACAAGTGGTACAAGTGGTACAAGTGGTACAAGTGGTACAAGTGGTACAAGTGGTACAAGTGGTACAAGTGGTCCAAGTGGTCCAAGTGGTACAAGTCCATCATCTCGTTCAAACACTTTACCTCGTTCAAATACTTCATCTGGTGCAAGCCCTCCAGCTGATGCAAGCCCTCCAGCTGATGCAA
PfMSP1.228_K1	AATGAAGAAGAAATTACTACAAAAGGTGCAAGTGCTCAAAGTGGTACAAGTGGTACAAGTGGTACAAGTGGTACAAGTGCTCAAAGTGGTACAAGTGGTACAAGTGGTACAAGTGGTACAAGTGGTACAAGTGGTACAAGTGGTACAAGTGGTACAAGTGGTACAAGTGGTACAAGTGGTCCAAGTGGTACAAGTCCATCATCTCGTTCAAACACTTTACCTCGTTCAAATACTTCATCTGGTGCAAGCCCTCCAGCTGATGCAA
PfMSP1.232_K1	AATGAAGAAGAAATTACTACAAAAGGTGCAAGTGCTCAAAGTGGTACAAGTGGTACAAGTGGTACAAGTGGTACAAGTGCTCAAAGTGGTACAAGTGCTCAAAGTGGTACAAGTGCTCAAAGTGGTACAAGTGGTACAAGTGGTACAAGTGGTACAAGTGGTCCAAGTGGTCCAAGTGGTACAAGTGGTACAAGTCCATCATCTCGTTCAAACACTTTACCTCGTTCAAATACTTCATCTGGTGCAAGCCCTCCAGCTGATGCAA
PfMSP1.093_K1	AATGAAGAAGAAATTACTACAAAAGGTGCAAGTGCTCAAAGTGGTGCAAGTGCTCAAAGTGGTGCAAGTGCTCAAAGTGGTGCAAGTGCTCAAAGTGGTGCAAGTGCTCAAAGTGGTGCAAGTGCTCAAAGTGGTGCAAGTGCTCAAAGTGGTGCAAGTGCTCAAAGTGGTACAAGTGGTCCAAGTGGTCCAAGTGGTACAAGTCCATCATCTCGTTCAAACACTTTACCTCGTTCAAATACTTCATCTGGTGCAAGCCCTCCAGCTGATGCAA
PfMSP1.143_K1	AATGAAGAAGAAATTACTACAAAAGGTGCAAGTGCTCAAAGTGGTACAAGTGGTACAAGTGGTACAAGTGGTACAAGTGCTCAAAGTGGTACAAGTGGTACAAGTGCTCAAAGTGGTACAAGTGGTACAAGTGCTCAAAGTGGTACAAGTGGTACAAGTGGTACAAGTGGTACAAGTGGTCCAAGTGGTCCAAGTGGTACAAGTCCATCATCTCGTTCAAACACTTTACCTCGTTCAAATACTTCATCTGGTGCAAGCCCTCCAGCTGATGCAA

## Sheet: MAD20_Nucleotide Polymorphisms
Haplotype	Sequence 5’ → 3’
PfMSP1.030_MAD20	AATGAAGGAACAAGTGGAACAGCTGTTACAACTAGTACACCTGGTTCAAAGGGTTCAGTTGCTTCAGGTGGTTCAGGTAATTCAAGACGTACAAATCCTTCAGATAATTCAA
PfMSP1.034_MAD20	AATGAAGGAACAAGTGGAACAGCTGTTACAACTAGTACACCTGGTTCAAAGGGTTCAGTTACTTCAGGTGGTTCAGGTAATTCAAGACGTACAAATCCTTCAGATAATTCAA
PfMSP1.046_MAD20	AATGAAGGAACAAGTGGAACAGCTGTTACAACTAGTACACCTGGTTCAGGTGGTTCAGTTACTTCAGGTGGTTCAGGTAATTCAAGACGTACAAATCCTTCAGATAATTCAA
PfMSP1.063_MAD20	AATGAAGGAACAAGTGGAACAGCTGTTACAACTAGTACACCTGGTTCAGGTGGCTCAGTTGCTTCAGGTGGTTCAGGTAATTCAAGACGTACAAATCCTTCAGATAATTCAA
PfMSP1.078_MAD20	AATGAAGGAACAAGTGGAACAGCTGTTACAACTAGTACACCTGGTTCAAAGGGTTCAGTTGCTTCAGGTGGTTCAGGTAATTCAAGACGTACAAATCCTTCAGATAATTCAA
PfMSP1.173_MAD20	AATGAAGGAACAAGTGGAACAGCTGTTACAACTAGTACACCTGGTTCAGGTGGTTCAGTTACTTCAGGTGGTTCAGGTAATTCAAGACGTACAAATCCTTCAGATAATTCAA
PfMSP1.068_MAD20	AATGAAGGAACAAGTGGAACAGCTGTTACAACTAGTACACCTGGTTCAAAGGGTTCAGTTACTTCAGGTGGTTCAGGTGGTTCAGGTAATTCAAGACGTACAAATCCTTCAGATAATTCAA
PfMSP1.084_MAD20	AATGAAGGAACAAGTGGAACAGCTGTTACAACTAGTACACCTGGTTCAGGTGGTTCAGTTACTTCAGGTGGTTCAGGTGGTTCAGGTAATTCAAGACGTACAAATCCTTCAGATAATTCAA
PfMSP1.138_MAD20	AATGAAGGAACAAGTGGAACAGCTGTTACAACTAGTACACCTGGTTCAAAGGGTTCAGGTGGCTCAGTTGCTTCAGGTGGTTCAGGTAATTCAAGACGTACAAATCCTTCAGATAATTCAA
PfMSP1.169_MAD20	AATGAAGGAACAAGTGGAACAGCTGTTACAACTAGTACACCTGGTTCAGTTGCTTCAGGTGGTTCAGTTGCTTCAGGTGGTTCAGGTAATTCAAGACGTACAAATCCTTCAGATAATTCAA
PfMSP1.189_MAD20	AATGAAGGAACAAGTGGAACAGCTGTTACAACTAGTACACCTGGTTCAGTTGCTTCAGGTGGCTCAGTTGCTTCAGGTGGTTCAGGTAATTCAAGACGTACAAATCCTTCAGATAATTCAA
PfMSP1.071_MAD20	AATGAAGGAACAAGTGGAACAGCTGTTACAACTAGTACACCTGGTTCAGGTGGCTCAGTTGCTTCAGGTGGCTCAGTTGCTTCAGGTGGTTCAGGTAATTCAAGACGTACAAATCCTTCAGATAATTCAA
PfMSP1.083_MAD20	AATGAAGGAACAAGTGGAACAGCTGTTACAACTAGTACACCTGGTTCAGGTGGTTCAGTTACTTCAGGTGGCTCAGTTGCTTCAGGTGGTTCAGGTAATTCAAGACGTACAAATCCTTCAGATAATTCAA
PfMSP1.095_MAD20	AATGAAGGAACAAGTGGAACAGCTGTTACAACTAGTACACCTGGTTCAAAGGGTTCAGTTGCTTCAGGTGGTTCAGTTGCTTCAGGTGGTTCAGGTAATTCAAGACGTACAAATCCTTCAGATAATTCAA
PfMSP1.097_MAD20	AATGAAGGAACAAGTGGAACAGCTGTTACAACTAGTACACCTGGTTCAAAGGGTTCAGTTGCTTCAGGTGGCTCAGTTGCTTCAGGTGGTTCAGGTAATTCAAGACGTACAAATCCTTCAGATAATTCAA
PfMSP1.098_MAD20	AATGAAGGAACAAGTGGAACAGCTGTTACAACTAGTACACCTGGTTCAAAGGGTTCAGTTACTTCAGGTGGCTCAGTTGCTTCAGGTGGTTCAGGTAATTCAAGACGTACAAATCCTTCAGATAATTCAA
PfMSP1.161_MAD20	AATGAAGGAACAAGTGGAACAGCTGTTACAACTAGTACACCTGGTTCAAAGGGTTCAGTTGCTTCAGGTGGCTCAGTTGCTTCAGGTGGTTCAGGTAATTCAAGACGTACAAATCCTTCAGATAATTCAA
PfMSP1.035_MAD20	AATGAAGGAACAAGTGGAACAGCTGTTACAACTAGTACACCTGGTTCAAAGGGTTCAGTTACTTCAGGTGGTTCAGGTGGTTCAGTTGCTTCAGGTGGTTCAGGTAATTCAAGACGTACAAATCCTTCAGATAATTCAA
PfMSP1.048_MAD20	AATGAAGGAACAAGTGGAACAGCTGTTACAACTAGTACACCTGGTTCAGGTGGTTCAGTTACTTCAGGTGGTTCAGGTGGTTCAGTTGCTTCAGGTGGTTCAGGTAATTCAAGACGTACAAATCCTTCAGATAATTCAA
PfMSP1.060_MAD20	AATGAAGGAACAAGTGGAACAGCTGTTACAACTAGTACACCTGGTTCAAAGGGTTCAGTTACTTCAGGTGGTTCAGGTGGCTCAGTTGCTTCAGGTGGTTCAGGTAATTCAAGACGTACAAATCCTTCAGATAATTCAA
PfMSP1.073_MAD20	AATGAAGGAACAAGTGGAACAGCTGTTACAACTAGTACACCTGGTTCAGGTGGTTCAGTTACTTCAGGTGGTTCAGGTGGCTCAGTTGCTTCAGGTGGTTCAGGTAATTCAAGACGTACAAATCCTTCAGATAATTCAA
PfMSP1.182_MAD20	AATGAAGGAACAAGTGGAACAGCTGTTACAACTAGTACACCTGGTTCAGGTGGTTCAGTTACTTCAGGTGGTTCAGGTGGTTCAGTTGCTTCAGGTGGTTCAGGTAATTCAAGACGTACAAATCCTTCAGATAATTCAA
PfMSP1.222_MAD20	AATGAAGGAACAAGTGGAACAGCTGTTACAACTAGTACACCTGGTTCAGGTGGCTCAGTTGCTTCAGGTGGCTCAGTTGCTTCAGGTGGCTCAGTTGCTTCAGGTGGTTCAGGTAATTCAAGACGTACAAATCCTTCAGATAATTCAA
PfMSP1.074_MAD20	AATGAAGGAACAAGTGGAACAGCTGTTACAACTAGTACACCTGGTTCAGGTGGTTCAGTTACTTCAGGTGGTTCAGGTGGTTCAGTTGCTTCAGGTGGCTCAGTTGCTTCAGGTGGTTCAGGTAATTCAAGACGTACAAATCCTTCAGATAATTCAA
PfMSP1.096_MAD20	AATGAAGGAACAAGTGGAACAGCTGTTACAACTAGTACACCTGGTTCAAAGGGTTCAGTTACTTCAGGTGGTTCAGGTGGTTCAGTTGCTTCAGGTGGCTCAGTTGCTTCAGGTGGTTCAGGTAATTCAAGACGTACAAATCCTTCAGATAATTCAA
PfMSP1.130_MAD20	AATGAAGGAACAAGTGGAACAGCTGTTACAACTAGTACACCTGGTTCAGGTGGTTCAGTTACTTCAGGTGGTTCAGGTGGCTCAGTTGCTTCAGGTGGCTCAGTTGCTTCAGGTGGTTCAGGTAATTCAAGACGTACAAATCCTTCAGATAATTCAA
PfMSP1.176_MAD20	AATGAAGGAACAAGTGGAACAGCTGTTACAACTAGTACACCTGGTTCAAAGGGTTCAGTTACTTCAGGTGGTTCAGGTGGCTCAGTTGCTTCAGGTGGCTCAGTTGCTTCAGGTGGTTCAGGTAATTCAAGACGTACAAATCCTTCAGATAATTCAA
PfMSP1.183_MAD20	AATGAAGGAACAAGTGGAACAGCTGTTACAACTAGTACACCTGGTTCAAAGGGTTCAGTTGCTTCAGGTGGTTCAGTTGCTTCAGGTGGTTCAGGTGGCTCAGTTGCTTCAGGTGGTTCAGGTAATTCAAGACGTACAAATCCTTCAGATAATTCAA
PfMSP1.184_MAD20	AATGAAGGAACAAGTGGAACAGCTGTTACAACTAGTACACCTGGTTCAAAGGGTTCAGTTACTTCAGGTGGTTCAGGTGGTTCAGTTGCTTCAGGTGGTTCAGTTGCTTCAGGTGGTTCAGGTAATTCAAGACGTACAAATCCTTCAGATAATTCAA
PfMSP1.202_MAD20	AATGAAGGAACAAGTGGAACAGCTGTTACAACTAGTACACCTGGTTCAAAGGGTTCAGTTACTTCAGGTGGTTCAGGTGCTACAGTACCTTCAGGTACTGCAAGTACTAAAGGTGCTATAAGATCTCCAGATGCTGCAAATCCTTCAGATAATTCAA
PfMSP1.058_MAD20	AATGAAGGAACAAGTGGAACAGCTGTTACAACTAGTACACCTGGTTCAGGTGGTTCAGTTACTTCAGGTGGTTCAGGTGGTTCAGTTGCTTCAGGTGGTTCAGGTGGCTCAGTTGCTTCAGGTGGTTCAGGTAATTCAAGACGTACAAATCCTTCAGATAATTCAA
PfMSP1.059_MAD20	AATGAAGGAACAAGTGGAACAGCTGTTACAACTAGTACACCTGGTTCAAAGGGTTCAGTTACTTCAGGTGGTTCAGGTGGTTCAGTTGCTTCAGGTGGTTCAGGTGGCTCAGTTGCTTCAGGTGGTTCAGGTAATTCAAGACGTACAAATCCTTCAGATAATTCAA
PfMSP1.135_MAD20	AATGAAGGAACAAGTGGAACAGCTGTTACAACTAGTACACCTGGTTCAAAGGGTTCAGTTACTTCAGGTGGTTCAGGTGGTTCAGGTGCTACAGTACCTTCAGGTACTGCAAGTACTAAAGGTGCTATAAGATCTCCAGATGCTGCAAATCCTTCAGATAATTCAA
PfMSP1.203_MAD20	AATGAAGGAACAAGTGGAACAGCTGTTACAACTAGTACACCTGGTTCAGGTGGCTCAGTTGCTTCAGGTGGCTCAGTTGCTTCAGGTGGCTCAGTTGCTTCAGGTGGCTCAGTTGCTTCAGGTGGTTCAGGTAATTCAAGACGTACAAATCCTTCAGATAATTCAA
PfMSP1.056_MAD20	AATGAAGGAACAAGTGGAACAGCTGTTACAACTAGTACACCTGGTTCAAAGGGTTCAGTTACTTCAGGTGGTTCAGGTGGTTCAGGTGGTTCAGGTGCTACAGTACCTTCAGGTACTGCAAGTACTAAAGGTGCTATAAGATCTCCAGATGCTGCAAATCCTTCAGATAATTCAA
PfMSP1.139_MAD20	AATGAAGGAACAAGTGGAACAGCTGTTACAACTAGTACACCTGGTTCAAAGGGTTCAGTTACTTCAGGTGGTTCAGGTGGTTCAGGTGGTTCAGGTGCTACAGTACCTTCAGGTACTGCAAGTACTAAAGGTGCTATAAGATCTCCAGATGCTGCAAATCCTTCAGATAATTCAA
PfMSP1.236_MAD20	AATGAAGGAACAAGTGGAACAGCTGTTACAACTAGTACACCTGGTTCAAAGGGTTCAGTTACTTCAGGTGGTTCAGGTGGCTCAGTTGCTTCAGTTGCTTCAGGTGGTTCAGGTGGCTCAGTTGCTTCAGGTGGTTCAGGTAATTCAAGACGTACAAATCCTTCAGATAATTCAA
PfMSP1.091_MAD20	AATGAAGGAACAAGTGGAACAGCTGTTACAACTAGTACACCTGGTTCAGGTGGTTCAGTTACTTCAGGTGGTTCAGGTGGTTCAGTTGCTTCAGGTGGTTCAGGTGGCTCAGTTGCTTCAGGTGGCTCAGTTGCTTCAGGTGGTTCAGGTAATTCAAGACGTACAAATCCTTCAGATAATTCAA
PfMSP1.117_MAD20	AATGAAGGAACAAGTGGAACAGCTGTTACAACTAGTACACCTGGTTCAAAGGGTTCAGTTACTTCAGGTGGTTCAGGTGGTTCAGTTGCTTCAGGTGGTTCAGGTGGCTCAGTTGCTTCAGGTGGCTCAGTTGCTTCAGGTGGTTCAGGTAATTCAAGACGTACAAATCCTTCAGATAATTCAA
PfMSP1.140_MAD20	AATGAAGGAACAAGTGGAACAGCTGTTACAACTAGTACACCTGGTTCAAAGGGTTCAGTTACTTCAGGTGGTTCAGGTGGCTCAGTTGCTTCAGGTGGTTCAGGTGGCTCAGTTGCTTCAGGTGGCTCAGTTGCTTCAGGTGGTTCAGGTAATTCAGGACGTACAAATCCTTCAGATAATTCAA
PfMSP1.148_MAD20	AATGAAGGAACAAGTGGAACAGCTGTTACAACTAGTACACCTGGTTCAGGTGGTTCAGTTACTTCAGGTGGTTCAGGTGGTTCAGTTGCTTCAGGTGGTTCAGGTGGCTCAGTTGCTTCAGGTGGCTCAGTTGCTTCAGGTGGTTCAGGTAATTCAAGACGTACAAATCCTTCAGATAATTCAA
PfMSP1.134_MAD20	AATGAAGGAACAAGTGGAACAGCTGTTACAACTAGTACACCTGGTTCAGTTGCTTCAGGTGGTTCAGTTGCTTCAGGTGGTTCAGGTGGCTCAGTTGCTTCAGGTGGTTCAGGTGGCTCAGTTGCTTCAGGTGGCTCAGTTGCTTCAGGTGGTTCAGGTAATTCAAGACGTACAAATCCTTCAGATAATTCAA
PfMSP1.146_MAD20	AATGAAGGAACAAGTGGAACAGCTGTTACAACTAGTACACCTGGTTCAAAGGGTTCAGTTGCTTCAGGTGGTTCAGGTGGTTCAGGTGGCTCAGTTGCTTCAGGTGGTTCAGGTGGCTCAGTTGCTTCAGGTGGCTCAGTTGCTTCAGGTGGTTCAGGTAATTCAAGACGTACAAATCCTTCAGATAATTCAA
PfMSP1.215_MAD20	AATGAAGGAACAAGTGGAACAGCTGTTACAACTAGTACACCTGGTTCAGGTGGTTCAGTTACTTCAGGTGGTTCAGGTGGTTCAGTTGCTTCAGGTGGTTCAGGTGGCTCAGTTGCTTCAGGTGGTTCAGGTGGCTCAGTTGCTTCAGGTGGTTCAGGTAATTCAAGACGTACAAATCCTTCAGATAATTCAA
PfMSP1.234_MAD20	AATGAAGGAACAAGTGGAACAGCTGTTACAACTAGTACACCTGGTTCAAAGGGTTCAGTTACTTCAGGTGGTTCAGGTGGTTCAGTTGCTTCAGGTGGTTCAGGTGGCTCAGTTGCTTCAGGTGGTTCAGGTGGCTCAGTTGCTTCAGGTGGTTCAGGTAATTCAAGACGTACAAATCCTTCAGATAATTCAA
PfMSP1.114_MAD20	AATGAAGGAACAAGTGGAACAGCTGTTACAACTAGTACACCTGGTTCAAAGGGTTCAGTTACTTCAGGTGGTTCAGGTGGTTCAGTTGCTTCAGGTGGTTCAGGTGGCTCAGTTGCTTCAGGTGGCTCAGTTGCTTCAGGTGGCTCAGTTGCTTCAGGTGGTTCAGGTAATTCAAGACGTACAAATCCTTCAGATAATTCAA
PfMSP1.118_MAD20	AATGAAGGAACAAGTGGAACAGCTGTTACAACTAGTACACCTGGTTCAAAGGGTTCAGTTGCTTCAGGTGGTTCAGTTGCTTCAGGTGGTTCAGGTGGTTCAGGTGGCTCAGTTGCTTCAGGTGGCTCAGTTGCTTCAGGTGGCTCAGTTGCTTCAGGTGGTTCAGGTAATTCAAGACGTACAAATCCTTCAGATAATTCAA
PfMSP1.193_MAD20	AATGAAGGAACAAGTGGAACAGCTGTTACAACTAGTACACCTGGTTCAGGTGGTTCAGTTACTTCAGGTGGTTCAGGTGGTTCAGTTGCTTCAGGTGGTTCAGGTGGCTCAGTTGCTTCAGGTGGCTCAGTTGCTTCAGGTGGCTCAGTTGCTTCAGGTGGTTCAGGTAATTCAAGACGTACAAATCCTTCAGATAATTCAA
PfMSP1.208_MAD20	AATGAAGGAACAAGTGGAACAGCTGTTACAACTAGTACACCTGGTTCAGGTGGTTCAGTTACTTCAGGTGGTTCAGGTGGTTCAGTTGCTTCAGGTGGTTCAGGTGGCTCAGTTGCTTCAGGTGGCTCAGTTGCTTCAGGTGGCTCAGTTGCTTCAGGTGGTTCAGGTAATTCAAGACGTACAAATCCTTCAGATAATTCAA
PfMSP1.057_MAD20	AATGAAGGAACAAGTGGAACAGCTGTTACAACTAGTACACCTGGTTCAGGTGGTTCAGTTACTTCAGGTGGTTCAGGTGGTTCAGTTGCTTCAGGTGGTTCAGGTGGCTCAGTTGCTTCAGGTGGTTCAGGTGGCTCAGTTGCTTCAGGTGGCTCAGTTGCTTCAGGTGGTTCAGGTAATTCAAGACGTACAAATCCTTCAGATAATTCAA
PfMSP1.094_MAD20	AATGAAGGAACAAGTGGAACAGCTGTTACAACTAGTACACCTGGTTCAAAGGGTTCAGTTACTTCAGGTGGTTCAGGTGGTTCAGTTGCTTCAGGTGGTTCAGGTGGCTCAGTTGCTTCAGGTGGTTCAGGTGGCTCAGTTGCTTCAGGTGGCTCAGTTGCTTCAGGTGGTTCAGGTAATTCAAGACGTACAAATCCTTCAGATAATTCAA
PfMSP1.120_MAD20	AATGAAGGAACAAGTGGAACAGCTGTTACAACTAGTACACCTGGTTCAAAGGGTTCAGTTACTTCAGGTGGTTCAGGTGGTTCAGTTGCTTCAGGTGGTTCAGTTGCTTCAGGTGGCTCAGTTGCTTCAGGTGGCTCAGTTGCTTCAGGTGGCTCAGTTGCTTCAGGTGGTTCAGGTAATTCAAGACGTACAAATCCTTCAGATAATTCAA
PfMSP1.014_MAD20	AATGAAGGAACAAGTGGAACAGCTGTTACAACTAGTACACCTGGTTCAGGTGGTTCAGTTACTTCAGGTGGTTCAGGTGGTTCAGTTGCTTCAGGTGGTTCAGGTGGCTCAGTTGCTTCAGGTGGCTCAGTTGCTTCAGGTGGCTCAGTTGCTTCAGGTGGCTCAGTTGCTTCAGGTGGTTCAGGTAATTCAAGACGTACAAATCCTTCAGATAATTCAA
PfMSP1.061_MAD20	AATGAAGGAACAAGTGGAACAGCTGTTACAACTAGTACACCTGGTTCAAAGGGTTCAGTTGCTTCAGGTGGTTCAGTTGCTTCAGGTGGTTCAGTTGCTTCAGGTGGCTCAGTTGCTTCAGGTGGCTCAGTTGCTTCAGGTGGCTCAGTTGCTTCAGGTGGCTCAGTTGCTTCAGGTGGTTCAGGTAATTCAAGACGTACAAATCCTTCAGATAATTCAA
PfMSP1.226_MAD20	AATGAAGGAACAAGTGGAACAGCTGTTACAACTAGTACACCTGGTTCAAAGGGTTCAGTTACTTCAGGTGGTTCAGGTGGTTCAGGTGGCTCAGTTGCTTCAGGTGGCTCAGTTGCTTCAGGTGGCTCAGTTGCTTCAGGTGGCTCAGTTGCTTCAGGTGGCTCAGTTGCTTCAGGTGGTTCAGGTAATTCAAGACGTACAAATCCTTCAGATAATTCAA
PfMSP1.235_MAD20	AATGAAGGAACAAGTGGAACAGCTGTTACAACTAGTACACCTGGTTCAAAGGGTTCAGTTACTTCAGGTGGTTCAGGTGGTTCAGTTGCTTCAGGTGGTTCAGTTGCTTCAGGTGGTTCAGGTGGCTCAGTTGCTTCAGGTGGCTCAGTTGCTTCAGGTGGCTCAGTTGCTTCAGGTGGTTCAGGTAATTCAAGACGTACAAATCCTTCAGATAATTCAA
PfMSP1.207_MAD20	AATGAAGGAACAAGTGGAACAGCTGTTACAACTAGTACACCTGGTTCAAAGGGTTCAGTTACTTCAGGTGGTTCAGGTGGTTCAGTTGCTTCAGGTGGTTCAGTTGCTTCAGGTGGCTCAGTTGCTTCAGGTGGCTCAGTTGCTTCAGGTGGCTCAGTTGCTTCAGGTGGCTCAGTTGCTTCAGGTGGTTCAGGTAATTCAAGACGTACAAATCCTTCAGATAATTCAA

## Sheet: RO33_Nucleotide Polymorphisms
Haplotype	Sequence 5’ → 3’
PfMSP1.000_RO33	TGTTGCAAAGCCTGCAGATGCTGTAAGTACTCAAAGTGCTAAAAATCCTCCAGGTGCTACAGTACCTTCAGGTACTGCAAGTACTAAAGGTGCTATAAGATCTCCAGGTGCTGCAAATCCTTCAGATGATTCAAGTG
PfMSP1.010_RO33	TGTTGCAAAGCCTGCAGATGCTGTAAGTACTCAAAGTGCTAAAAATCCTCCAGGTGCTACAGTACCTTCAGGTACTGCAAGTACTAAAGGTGCTATAAGATCTCCAGATGCTGCAAATCCTTCAGATGATTCAAGTG
PfMSP1.015_RO33	TGTTGCAAAGCCTGCAGATGCTGTAAGTACTCAAAGTGCTAAAAATCCTCCAGGTGCTACAGTACCTTCAGGTACTGCAAGTACTAAAGATGCTATAAGATCTCCAGGTGCTGCAAATCCTTCAGATGATTCAAGTG
PfMSP1.023_RO33	TGTTGCAAAGCCTGCAGATGCTGTAAGTACTCAAAGTGCTAAAAATCCTCCAGGTGCTACAGTACCTTCAGGTACTGCAAGTACTAAAGGTGCTATAAGATCTCCAGGTGCTGCAAATCCTTCAGATGATTCAAGTG
PfMSP1.025_RO33	TGTTGCAAAGCCTGCAGATGCTGTAAGTACTCAAAGTGCTAAAAATCCTCCAGGTGCTACAGTACCTTCAGGTACTGCAAGTACTAATGGTGCTATAAGATCTCCAGGTGCTGCAAATCCTTCAGATGATTCAAGTG
PfMSP1.032_RO33	TGTTGCAAAGCCTGCAGATGCTGTAAGTACTCAAAGTGCTAAAAATCCTCCAGGTGCTACAGTACCTTCAGGTACTGCAAGTACTAAAGGTGCTATAAGATCTCCAGGTGCTGCAAATCCTTCAGATGATTCAAGTG
PfMSP1.044_RO33	TGTTGCAAAGCCTGCAGATGCTGTAAGTACTCAAAGTGCTAAAAATCCTCCAGGTGCTACAGTACCTTCAGGTACTGCAAGTACTAAAGGTGCTATAAGATCTCCAGGTGCTGCAAATCCTTCAGATGATTCAAGTG
PfMSP1.076_RO33	TGTTGCAAAGCCTGCAGATGCTGTAAGTACTCAAAGTGCTAAAAATCCTCCAGGTGCTACAGTACCTTCAGGTACTGCAAGTACTAAAGGTGCTATAAGATCTCCAGATGCTGCAAATCCTTCAGATAATTCAAGTG
PfMSP1.107_RO33	TGTTGCAAAGCCTGCAGATGCTGTAAGTACTCAAAGTGCTAAAAATCCTCCAGGTGCTACAGTACCTTCAGGTACTGCAAGTACTAAAGGTGCTATAAGATCTCCAGATGCTGCAAATCCTTCAGATAATTCAAGTG
PfMSP1.126_RO33	TGTTGCAAAGCCTGCAGATGCTGTAAGTACTCAAAGTGCTAAAAATCCTCCAGGTGCTACAGTACCTTCAGGTACTGCAAGTACTAAAGGTGCTATAAGATCTCCAGATGCTGCAAATCCTTCAGATGATTCAAGTG
PfMSP1.137_RO33	TGTTGCAAAGCCTGCAGATGCTGTAAGTACTCAAAGTGCTAAAAATCCTCCAGGTGTTACAGTACCTTCAGGTACTGCAAGTACTAAAGGTGCTATAAGATCTCCAGATGCTGCAAATCCTTCAGATAATTCAAGTG
PfMSP1.144_RO33	TGTTGCAAAGCCTGCAGATGCTGTAAGTACTCAAAGTGCTAAAAATCCTCCAGGTGCTACAGTACCTTCAGGTACTGCAAGTACTAAAGGTGCTATAAGATCTCCAGGTGCTGCAAATCCTTCAGATGATTCAAGTG
PfMSP1.156_RO33	TGTTGCAAAGCCTGCAGATGCTGTAAGTACTCAAAGTGCTAAAAATCCTCCAGGTGCTACAGTACCTTCAGGTACTGCAAGTACTAAAGGTGCTATAAGATCTCCAGGTGCTGCAAATCCTTCAGATGATTCAAGTG
PfMSP1.221_RO33	TGTTACAAAGCCTGCAGATGCTGTAAGTACTCAAAGTGCTAAAAATCCTCCAGGTGCTACAGTACCTTCAGGTACTGCAAGTACTAAAGGTGCTATAAGATCTCCAGGTGCTGCAAATCCTTCAGATGATTCAAGTG
